# Supplementary material for: Proposal to recognise the tribes Adinobotryeae and Glycyrrhizeae (Leguminosae subfamily Papilionoideae) based on chloroplast phylogenomic evidence
Source: PhytoKeys. 2021 Sep 2;181:65–77. doi: 10.3897/phytokeys.181.71259 (PMC8429408; doi:10.3897/phytokeys.181.71259)
Supplement: XML Treatment for Adinobotryeae [file phytokeys.181.71259-treatment1.xml]

<!DOCTYPE tp:taxon-treatment
  PUBLIC "-//TaxonX//DTD Taxonomic Treatment Publishing DTD v0 20100105//EN" "tax-treatment-NSO.dtd">
<tp:taxon-treatment xmlns:tp="http://www.plazi.org/taxpub"><tp:treatment-meta><kwd-group><label>Taxon classification</label><kwd><named-content xmlns:xlink="http://www.w3.org/1999/xlink" content-type="kingdom">Plantae</named-content></kwd><kwd><named-content xmlns:xlink="http://www.w3.org/1999/xlink" content-type="order">Fabales</named-content></kwd><kwd><named-content xmlns:xlink="http://www.w3.org/1999/xlink" content-type="family">Fabaceae</named-content></kwd></kwd-group><mixed-citation publication-type="journal"><person-group><name><surname>Duan</surname><given-names>Lei</given-names></name><name><surname>Han</surname><given-names>Li-Na</given-names></name><name><surname>Sirichamorn</surname><given-names>Yotsawate</given-names></name><name><surname>Wen</surname><given-names>Jun</given-names></name><name><surname>Compton</surname><given-names>James A.</given-names></name><name><surname>Deng</surname><given-names>Shuang-Wen</given-names></name><name><surname>Arslan</surname><given-names>Emine</given-names></name><name><surname>Ertuğrul</surname><given-names>Kuddisi</given-names></name><name><surname>Schrire</surname><given-names>Brian</given-names></name><name><surname>Chen</surname><given-names>Hong-Feng</given-names></name></person-group><article-title>Proposal to recognise the tribes <tp:taxon-name><tp:taxon-name-part taxon-name-part-type="tribe">Adinobotryeae</tp:taxon-name-part></tp:taxon-name> and <tp:taxon-name><tp:taxon-name-part taxon-name-part-type="tribe">Glycyrrhizeae</tp:taxon-name-part></tp:taxon-name> (<tp:taxon-name><tp:taxon-name-part taxon-name-part-type="family">Leguminosae</tp:taxon-name-part></tp:taxon-name> subfamily <tp:taxon-name><tp:taxon-name-part taxon-name-part-type="subfamily">Papilionoideae</tp:taxon-name-part></tp:taxon-name>) based on chloroplast phylogenomic evidence</article-title><source>PhytoKeys</source><day>02</day><month>9</month><year>2021</year><volume>181</volume><fpage>65</fpage><lpage>77</lpage><pub-id pub-id-type="doi">10.3897/phytokeys.181.71259</pub-id></mixed-citation></tp:treatment-meta><tp:nomenclature><tp:taxon-name>
              <object-id xmlns:xlink="http://www.w3.org/1999/xlink" content-type="arpha" xlink:type="simple">9218AA37-A07B-5C6A-A448-0D460CE6C1F2</object-id>
              <tp:taxon-name-part taxon-name-part-type="tribe">Adinobotryeae</tp:taxon-name-part>
              <object-id xmlns:xlink="http://www.w3.org/1999/xlink" content-type="ipni" xlink:type="simple">urn:lsid:ipni.org:names:77219547-1</object-id>
            </tp:taxon-name><tp:taxon-authority>L.Duan, J.Compton &amp; Schrire</tp:taxon-authority><tp:taxon-status xmlns:xlink="http://www.w3.org/1999/xlink" xlink:type="simple">tr. nov.</tp:taxon-status><xref ref-type="fig" rid="F1">Fig. 1A, B</xref></tp:nomenclature><tp:treatment-sec sec-type="type" id="SECID0EMZAE"><title>Type.</title><p><italic><tp:taxon-name><tp:taxon-name-part taxon-name-part-type="genus" reg="Adinobotrys">Adinobotrys</tp:taxon-name-part></tp:taxon-name></italic> Dunn, Bull. Misc. Inform. 1911: 194. 1911.</p></tp:treatment-sec><tp:treatment-sec sec-type="diagnosis" id="SECID0EZZAE"><title>Diagnosis and note.</title><p>Compared to the tribe <tp:taxon-name><tp:taxon-name-part taxon-name-part-type="tribe">Wisterieae</tp:taxon-name-part></tp:taxon-name>, the monogeneric <tp:taxon-name><tp:taxon-name-part taxon-name-part-type="tribe">Adinobotryeae</tp:taxon-name-part></tp:taxon-name> comprises four species of evergreen trees (vs. lianas in tribe <tp:taxon-name><tp:taxon-name-part taxon-name-part-type="tribe">Wisterieae</tp:taxon-name-part></tp:taxon-name>). The species are: <italic><tp:taxon-name><tp:taxon-name-part taxon-name-part-type="genus" reg="Adinobotrys">A.</tp:taxon-name-part><tp:taxon-name-part taxon-name-part-type="species" reg="atropurpureus">atropurpureus</tp:taxon-name-part></tp:taxon-name></italic> (Wall.) Dunn, <italic><tp:taxon-name><tp:taxon-name-part taxon-name-part-type="genus" reg="Adinobotrys">A.</tp:taxon-name-part><tp:taxon-name-part taxon-name-part-type="species" reg="katinganensis">katinganensis</tp:taxon-name-part></tp:taxon-name></italic> (Adema) J.Compton &amp; Schrire, <italic><tp:taxon-name><tp:taxon-name-part taxon-name-part-type="genus" reg="Adinobotrys">A.</tp:taxon-name-part><tp:taxon-name-part taxon-name-part-type="species" reg="sarawakensis">sarawakensis</tp:taxon-name-part></tp:taxon-name></italic> (Adema) J.Compton &amp; Schrire and <italic><tp:taxon-name><tp:taxon-name-part taxon-name-part-type="genus" reg="Adinobotrys">A.</tp:taxon-name-part><tp:taxon-name-part taxon-name-part-type="species" reg="vastus">vastus</tp:taxon-name-part></tp:taxon-name></italic> (Kosterm.) J.Compton &amp; Schrire. See the detailed description of <italic><tp:taxon-name><tp:taxon-name-part taxon-name-part-type="genus" reg="Adinobotrys">Adinobotrys</tp:taxon-name-part></tp:taxon-name></italic> in <xref ref-type="bibr" rid="B4">Compton et al. (2019</xref>: 49) and a diagnostic key to the species and full list of synonymy in <xref ref-type="bibr" rid="B3">Compton and Schrire (2020)</xref>.</p></tp:treatment-sec><tp:treatment-sec sec-type="description" id="SECID0EE3AE"><title>Description.</title><p>Evergreen trees, up to 20 m in height. Stipules triangular, persistent. Stipels absent. Leaves 5–9 (–11) foliolate; rachis 11–33 cm long; leaflets 5–21 × 2–11 cm, coriaceous, ovate, elliptic to obovate, glabrous, apex acuminate, base obtuse to cordate. Inflorescence a terminal panicle 10–40 cm long; bracts 2–4 mm long, ovate; peduncle sparsely hairy to tomentose. Flowers 14–20 mm long; bracteoles at base of calyx tube, persistent, ovate; pedicels densely pubescent. Calyx narrowly campanulate, oblique, green, puberulent, five lobes acute to obtuse. Standard 11–20 × 13–20 mm, broadly ovate, apex acute, outer surface glabrous, inner surface pink to reddish-purple, rarely white, nectar guide yellow, with callosities; wings 12–19 × 5–8 mm, glabrous; keel ± equal to wings in length, glabrous, apex acute to rounded. Stamens diadelphous, vexillary filament free from other nine, all curved upwards at apex. Ovary hairy; style glabrous. Pods 7–25 × 3–6 cm, dehiscent, inflated or compressed, irregularly ovate to oblong or narrowly elliptic, surface glabrous, rugose, subseptate. Seeds 1–4 per pod, ovoid to oblong or flattened-orbicular, 15–38 mm long.</p></tp:treatment-sec><tp:treatment-sec sec-type="distribution" id="SECID0EJ3AE"><title>Distribution and habitat.</title><p>Evergreen forests in Brunei, Cambodia, India, Indonesia (Java, Kalimantan and Sumatra), Laos, Malaysia (Peninsula and Sabah), Myanmar, Thailand and Vietnam, below 1200 m in altitude.</p></tp:treatment-sec><tp:treatment-sec><!--Section generated to contain objects referenced in tp:taxon-treatment.--><fig id="F1" position="float" orientation="portrait"><object-id xmlns:xlink="http://www.w3.org/1999/xlink" content-type="doi" xlink:type="simple">10.3897/phytokeys.181.71259.figure1</object-id><object-id xmlns:xlink="http://www.w3.org/1999/xlink" content-type="arpha" xlink:type="simple">5665D42C-124A-5891-A739-3DE1EDAA2F72</object-id><label>Figure 1.</label><caption><p>Representative plants of <tp:taxon-name><tp:taxon-name-part taxon-name-part-type="tribe">Adinobotryeae</tp:taxon-name-part></tp:taxon-name> and <tp:taxon-name><tp:taxon-name-part taxon-name-part-type="tribe">Glycyrrhizeae</tp:taxon-name-part></tp:taxon-name>. Inflorescences (<bold>A</bold>) and fruits (<bold>B</bold>) of <italic><tp:taxon-name><tp:taxon-name-part taxon-name-part-type="genus" reg="Adinobotrys">Adinobotrys</tp:taxon-name-part><tp:taxon-name-part taxon-name-part-type="species" reg="atropurpureus">atropurpureus</tp:taxon-name-part></tp:taxon-name></italic>; inflorescence (<bold>C</bold>) and infructescence (<bold>D</bold>) of <italic><tp:taxon-name><tp:taxon-name-part taxon-name-part-type="genus" reg="Glycyrrhiza">Glycyrrhiza</tp:taxon-name-part><tp:taxon-name-part taxon-name-part-type="species" reg="pallidiflora">pallidiflora</tp:taxon-name-part></tp:taxon-name></italic>; inflorescence (<bold>E</bold>) and infructescence (<bold>F</bold>) of <italic><tp:taxon-name><tp:taxon-name-part taxon-name-part-type="genus" reg="Glycyrrhiza">Glycyrrhiza</tp:taxon-name-part><tp:taxon-name-part taxon-name-part-type="species" reg="uralensis">uralensis</tp:taxon-name-part></tp:taxon-name></italic>; fruits (<bold>G</bold>) of <italic><tp:taxon-name><tp:taxon-name-part taxon-name-part-type="genus" reg="Glycyrrhiza">Glycyrrhiza</tp:taxon-name-part><tp:taxon-name-part taxon-name-part-type="species" reg="inflata">inflata</tp:taxon-name-part></tp:taxon-name></italic>; inflorescence (<bold>H</bold>) and part of dried infructescence [<bold>I</bold>; photographed on herbarium specimen: A. Eustace 31 (E!)] of <italic><tp:taxon-name><tp:taxon-name-part taxon-name-part-type="genus" reg="Glycyrrhizopsis">Glycyrrhizopsis</tp:taxon-name-part><tp:taxon-name-part taxon-name-part-type="species" reg="flavescens">flavescens</tp:taxon-name-part></tp:taxon-name></italic>.</p></caption><graphic xmlns:xlink="http://www.w3.org/1999/xlink" xlink:href="phytokeys-181-065-g001.jpg" position="float" orientation="portrait" xlink:type="simple" id="oo_583806.jpg"><uri content-type="original_file" xlink:type="simple">https://binary.pensoft.net/fig/583806</uri></graphic></fig></tp:treatment-sec><ref-list><ref id="B4"><mixed-citation xmlns:xlink="http://www.w3.org/1999/xlink" xlink:type="simple"><person-group><name name-style="western"><surname>Compton</surname><given-names>JA</given-names></name><name name-style="western"><surname>Schrire</surname><given-names>BD</given-names></name><name name-style="western"><surname>Könyves</surname><given-names>K</given-names></name><name name-style="western"><surname>Forest</surname><given-names>F</given-names></name><name name-style="western"><surname>Malakasi</surname><given-names>P</given-names></name><name name-style="western"><surname>Mattapha</surname><given-names>S</given-names></name><name name-style="western"><surname>Sirichamorn</surname><given-names>Y</given-names></name></person-group> (<year>2019</year>) <article-title>The <italic><tp:taxon-name><tp:taxon-name-part taxon-name-part-type="genus">Callerya</tp:taxon-name-part></tp:taxon-name></italic> group redefined and tribe <tp:taxon-name><tp:taxon-name-part taxon-name-part-type="tribe">Wisterieae</tp:taxon-name-part></tp:taxon-name> (<tp:taxon-name><tp:taxon-name-part taxon-name-part-type="family">Fabaceae</tp:taxon-name-part></tp:taxon-name>) emended based on morphology and data from nuclear and chloroplast DNA sequences.</article-title><source>PhytoKeys</source><volume>125</volume>: <fpage>1</fpage>–<lpage>112</lpage>. <ext-link xlink:type="simple" ext-link-type="doi" xlink:href="10.3897/phytokeys.125.34877">https://doi.org/10.3897/phytokeys.125.34877</ext-link></mixed-citation></ref><ref id="B3"><mixed-citation xmlns:xlink="http://www.w3.org/1999/xlink" xlink:type="simple"><person-group><name name-style="western"><surname>Compton</surname><given-names>JA</given-names></name><name name-style="western"><surname>Schrire</surname><given-names>BD</given-names></name></person-group> (<year>2020</year>) <article-title>A reappraisal of <italic><tp:taxon-name><tp:taxon-name-part taxon-name-part-type="genus">Adinobotrys</tp:taxon-name-part></tp:taxon-name></italic> Dunn (<tp:taxon-name><tp:taxon-name-part taxon-name-part-type="family">Fabaceae</tp:taxon-name-part></tp:taxon-name>) with two new combinations.</article-title><source>PhytoKeys</source><volume>165</volume>: <fpage>63</fpage>–<lpage>67</lpage>. <ext-link xlink:type="simple" ext-link-type="doi" xlink:href="10.3897/phytokeys.165.58477">https://doi.org/10.3897/phytokeys.165.58477</ext-link></mixed-citation></ref></ref-list></tp:taxon-treatment>
