# Supplementary material for: Proposal to recognise the tribes Adinobotryeae and Glycyrrhizeae (Leguminosae subfamily Papilionoideae) based on chloroplast phylogenomic evidence
Source: PhytoKeys. 2021 Sep 2;181:65–77. doi: 10.3897/phytokeys.181.71259 (PMC8429408; doi:10.3897/phytokeys.181.71259)
Supplement: XML Treatment for Glycyrrhizeae [file phytokeys.181.71259-treatment2.xml]

<!DOCTYPE tp:taxon-treatment
  PUBLIC "-//TaxonX//DTD Taxonomic Treatment Publishing DTD v0 20100105//EN" "tax-treatment-NSO.dtd">
<tp:taxon-treatment xmlns:tp="http://www.plazi.org/taxpub"><tp:treatment-meta><kwd-group><label>Taxon classification</label><kwd><named-content xmlns:xlink="http://www.w3.org/1999/xlink" content-type="kingdom">Plantae</named-content></kwd><kwd><named-content xmlns:xlink="http://www.w3.org/1999/xlink" content-type="order">Fabales</named-content></kwd><kwd><named-content xmlns:xlink="http://www.w3.org/1999/xlink" content-type="family">Fabaceae</named-content></kwd></kwd-group><mixed-citation publication-type="journal"><person-group><name><surname>Duan</surname><given-names>Lei</given-names></name><name><surname>Han</surname><given-names>Li-Na</given-names></name><name><surname>Sirichamorn</surname><given-names>Yotsawate</given-names></name><name><surname>Wen</surname><given-names>Jun</given-names></name><name><surname>Compton</surname><given-names>James A.</given-names></name><name><surname>Deng</surname><given-names>Shuang-Wen</given-names></name><name><surname>Arslan</surname><given-names>Emine</given-names></name><name><surname>Ertuğrul</surname><given-names>Kuddisi</given-names></name><name><surname>Schrire</surname><given-names>Brian</given-names></name><name><surname>Chen</surname><given-names>Hong-Feng</given-names></name></person-group><article-title>Proposal to recognise the tribes <tp:taxon-name><tp:taxon-name-part taxon-name-part-type="tribe">Adinobotryeae</tp:taxon-name-part></tp:taxon-name> and <tp:taxon-name><tp:taxon-name-part taxon-name-part-type="tribe">Glycyrrhizeae</tp:taxon-name-part></tp:taxon-name> (<tp:taxon-name><tp:taxon-name-part taxon-name-part-type="family">Leguminosae</tp:taxon-name-part></tp:taxon-name> subfamily <tp:taxon-name><tp:taxon-name-part taxon-name-part-type="subfamily">Papilionoideae</tp:taxon-name-part></tp:taxon-name>) based on chloroplast phylogenomic evidence</article-title><source>PhytoKeys</source><day>02</day><month>9</month><year>2021</year><volume>181</volume><fpage>65</fpage><lpage>77</lpage><pub-id pub-id-type="doi">10.3897/phytokeys.181.71259</pub-id></mixed-citation></tp:treatment-meta><tp:nomenclature><tp:taxon-name>
              <object-id xmlns:xlink="http://www.w3.org/1999/xlink" content-type="arpha" xlink:type="simple">3B06EFA7-AF35-54B7-AC68-410356ADEC27</object-id>
              <tp:taxon-name-part taxon-name-part-type="tribe">Glycyrrhizeae</tp:taxon-name-part>
            </tp:taxon-name><tp:taxon-authority>Rydb., Fl. Rocky Mts. 454. 1917.</tp:taxon-authority><xref ref-type="fig" rid="F1">Fig. 1C–I</xref><tp:nomenclature-citation-list><tp:nomenclature-citation><tp:taxon-name>
                  <tp:taxon-name-part taxon-name-part-type="status">≡</tp:taxon-name-part>
                  <tp:taxon-name-part taxon-name-part-type="subtribe">Glycyrrhizinae</tp:taxon-name-part>
                </tp:taxon-name><comment> Rydb., N. Amer. Fl. 24(3): 156. 1923. </comment></tp:nomenclature-citation></tp:nomenclature-citation-list></tp:nomenclature><tp:treatment-sec sec-type="material" id="SECID0EU4AE"><title>Type.</title><p><italic><tp:taxon-name><tp:taxon-name-part taxon-name-part-type="genus" reg="Glycyrrhiza">Glycyrrhiza</tp:taxon-name-part></tp:taxon-name></italic> L., Sp. Pl. 2: 741. 1753.</p></tp:treatment-sec><tp:treatment-sec sec-type="distribution" id="SECID0EB5AE"><title>Distribution and habitat.</title><p>Mediterranean, warm temperate and continental temperate grasslands, shrublands, deserts and forest edges in the Old World [from the western Mediterranean region (Iberian peninsula in Europe and Algeria in North Africa), through the Russian Far East, Mongolia and northern China (plus Sichuan and Yunnan of south-western China) to Australia (<italic><tp:taxon-name><tp:taxon-name-part taxon-name-part-type="genus" reg="Glycyrrhiza">Glycyrrhiza</tp:taxon-name-part><tp:taxon-name-part taxon-name-part-type="species" reg="acanthocarpa">acanthocarpa</tp:taxon-name-part></tp:taxon-name></italic> J.M.Black), including the States of Queensland, New South Wales, Victoria, South Australia and Western Australia] and the New World [in western temperate Canada and the United States (<italic><tp:taxon-name><tp:taxon-name-part taxon-name-part-type="genus" reg="Glycyrrhiza">G.</tp:taxon-name-part><tp:taxon-name-part taxon-name-part-type="species" reg="lepidota">lepidota</tp:taxon-name-part></tp:taxon-name></italic> Pursh) and in the temperate region of Argentina and Chile (around 40°S; <italic><tp:taxon-name><tp:taxon-name-part taxon-name-part-type="genus" reg="Glycyrrhiza">G.</tp:taxon-name-part><tp:taxon-name-part taxon-name-part-type="species" reg="astragalina">astragalina</tp:taxon-name-part></tp:taxon-name></italic> Gillies)].</p></tp:treatment-sec><tp:treatment-sec sec-type="notes" id="SECID0EI6AE"><title>Note.</title><p>The tribe includes two genera, <italic><tp:taxon-name><tp:taxon-name-part taxon-name-part-type="genus" reg="Glycyrrhiza">Glycyrrhiza</tp:taxon-name-part></tp:taxon-name></italic> and <italic><tp:taxon-name><tp:taxon-name-part taxon-name-part-type="genus" reg="Glycyrrhizopsis">Glycyrrhizopsis</tp:taxon-name-part></tp:taxon-name></italic>, with the latter confined in S. Anatolia. The root of <italic><tp:taxon-name><tp:taxon-name-part taxon-name-part-type="genus" reg="Glycyrrhiza">Glycyrrhiza</tp:taxon-name-part></tp:taxon-name></italic> is widely used as medicine and in the food industry (see <xref ref-type="bibr" rid="B9">Duan et al. 2020</xref>).</p></tp:treatment-sec><tp:treatment-sec><!--Section generated to contain objects referenced in tp:taxon-treatment.--><fig id="F1" position="float" orientation="portrait"><object-id xmlns:xlink="http://www.w3.org/1999/xlink" content-type="doi" xlink:type="simple">10.3897/phytokeys.181.71259.figure1</object-id><object-id xmlns:xlink="http://www.w3.org/1999/xlink" content-type="arpha" xlink:type="simple">5665D42C-124A-5891-A739-3DE1EDAA2F72</object-id><label>Figure 1.</label><caption><p>Representative plants of <tp:taxon-name><tp:taxon-name-part taxon-name-part-type="tribe">Adinobotryeae</tp:taxon-name-part></tp:taxon-name> and <tp:taxon-name><tp:taxon-name-part taxon-name-part-type="tribe">Glycyrrhizeae</tp:taxon-name-part></tp:taxon-name>. Inflorescences (<bold>A</bold>) and fruits (<bold>B</bold>) of <italic><tp:taxon-name><tp:taxon-name-part taxon-name-part-type="genus" reg="Adinobotrys">Adinobotrys</tp:taxon-name-part><tp:taxon-name-part taxon-name-part-type="species" reg="atropurpureus">atropurpureus</tp:taxon-name-part></tp:taxon-name></italic>; inflorescence (<bold>C</bold>) and infructescence (<bold>D</bold>) of <italic><tp:taxon-name><tp:taxon-name-part taxon-name-part-type="genus" reg="Glycyrrhiza">Glycyrrhiza</tp:taxon-name-part><tp:taxon-name-part taxon-name-part-type="species" reg="pallidiflora">pallidiflora</tp:taxon-name-part></tp:taxon-name></italic>; inflorescence (<bold>E</bold>) and infructescence (<bold>F</bold>) of <italic><tp:taxon-name><tp:taxon-name-part taxon-name-part-type="genus" reg="Glycyrrhiza">Glycyrrhiza</tp:taxon-name-part><tp:taxon-name-part taxon-name-part-type="species" reg="uralensis">uralensis</tp:taxon-name-part></tp:taxon-name></italic>; fruits (<bold>G</bold>) of <italic><tp:taxon-name><tp:taxon-name-part taxon-name-part-type="genus" reg="Glycyrrhiza">Glycyrrhiza</tp:taxon-name-part><tp:taxon-name-part taxon-name-part-type="species" reg="inflata">inflata</tp:taxon-name-part></tp:taxon-name></italic>; inflorescence (<bold>H</bold>) and part of dried infructescence [<bold>I</bold>; photographed on herbarium specimen: A. Eustace 31 (E!)] of <italic><tp:taxon-name><tp:taxon-name-part taxon-name-part-type="genus" reg="Glycyrrhizopsis">Glycyrrhizopsis</tp:taxon-name-part><tp:taxon-name-part taxon-name-part-type="species" reg="flavescens">flavescens</tp:taxon-name-part></tp:taxon-name></italic>.</p></caption><graphic xmlns:xlink="http://www.w3.org/1999/xlink" xlink:href="phytokeys-181-065-g001.jpg" position="float" orientation="portrait" xlink:type="simple" id="oo_583806.jpg"><uri content-type="original_file" xlink:type="simple">https://binary.pensoft.net/fig/583806</uri></graphic></fig></tp:treatment-sec><ref-list><ref id="B9"><mixed-citation xmlns:xlink="http://www.w3.org/1999/xlink" xlink:type="simple"><person-group><name name-style="western"><surname>Duan</surname><given-names>L</given-names></name><name name-style="western"><surname>Harris</surname><given-names>AJ</given-names></name><name name-style="western"><surname>Su</surname><given-names>C</given-names></name><name name-style="western"><surname>Zhang</surname><given-names>Z-R</given-names></name><name name-style="western"><surname>Arslan</surname><given-names>E</given-names></name><name name-style="western"><surname>Ertuğrul</surname><given-names>K</given-names></name><name name-style="western"><surname>Lôc</surname><given-names>P-K</given-names></name><name name-style="western"><surname>Hayashi</surname><given-names>H</given-names></name><name name-style="western"><surname>Wen</surname><given-names>J</given-names></name><name name-style="western"><surname>Chen</surname><given-names>HF</given-names></name></person-group> (<year>2020</year>) Chloroplast phylogenomics reveals the intercontinental biogeographic history of the liquorice genus (<tp:taxon-name><tp:taxon-name-part taxon-name-part-type="family">Leguminosae</tp:taxon-name-part></tp:taxon-name>: <italic><tp:taxon-name><tp:taxon-name-part taxon-name-part-type="genus">Glycyrrhiza</tp:taxon-name-part></tp:taxon-name></italic>). Frontiers of Plant Science 11: e793. <ext-link xlink:type="simple" ext-link-type="doi" xlink:href="10.3389/fpls.2020.00793">https://doi.org/10.3389/fpls.2020.00793</ext-link></mixed-citation></ref></ref-list></tp:taxon-treatment>
