# Supplementary material for: Proposal to recognise the tribes Adinobotryeae and Glycyrrhizeae (Leguminosae subfamily Papilionoideae) based on chloroplast phylogenomic evidence
Source: PhytoKeys. 2021 Sep 2;181:65–77. doi: 10.3897/phytokeys.181.71259 (PMC8429408; doi:10.3897/phytokeys.181.71259)
Supplement: Supplementary material 1 — Voucher information, characters of chloroplast (cp) genomes and GenBank BioSample accession of genome skimming raw reads in this study [file phytokeys-181-065-s001.xlsx]

## Sheet: Sheet1
Table S1. Voucher information, characters of chloroplast (cp) genomes and GenBank BioSample accession of genome skimming raw reads in this study.
Species	Origin, Voucher	Locality	cp genome Length (bp)	GC content of cp genome (%)	BioSample Accession
Adinobotrys atropurpureus	R.Meeboonya et al. RM284 (US)	Thailand, Ratchaprapha Dam	134267	34	SAMN18131304
Afgekia sericea	D.Orr 85S144 (WAI)	U.S.A., Hawaii	129685	33.7	SAMN18131227
Astragalus strictus	Z.Y.Chang et al. 2011185 (WUK)	China, Xizang	122796	34.2	SAMN18131279
Austrocallerya australis	P.I.Forster PIF38831 (US)	Australia, Queensland	132490	34	SAMN18131305
Austrocallerya megasperma	J.Gillieatt 399 (K)	Australia, Queensland	132418	34.1	SAMN18131228
Callerya cinerea	L.Duan 2017006 (IBSC)	China, Yunnan	132284	33.9	SAMN18131236
Callerya dielsiana	L.Duan 2016022 (IBSC)	China, Guangdong	132301	33.9	SAMN18131232
Callerya gentiliana	Sino-Amer. Bot. Exped. 1267 (US)	China, Yunnan	132124	33.9	SAMN18131308
Callerya nitida	L.Duan 2017002 (IBSC)	China, Guangdong	132319	33.9	SAMN18131233
Callerya sericosema	B.Z.Xiao 4810 (US)	China, Hunan	132301	33.9	SAMN18131310
Caragana arborescens	Z.Y.Chang et al. 2017069 (WUK)	China, Heilongjiang	128815	34.3	SAMN18131285
Chesneya acaulis	Z.Y.Chang 2013166 (WUK)	China, Xizang	128629	34.6	SAMN15406223
Endosamara racemosa	S.Mattapha 1165 (IBSC)	Thailand, Sawai	132568	34	SAMN18131229
Glycyrrhiza acanthocarpa	D.E.Symon 11991 (MO)	Australia, South Australia	127694	34.3	SAMN18131218
Glycyrrhiza bucharica	H.Hayashi et al. 13A05#	Tajikistan, Dangara	127676	34.3	SAMN18131225
Glycyrrhiza foetida	J.H.Kirkbride et al. 5733 (MO)	Morocco, Settat	127819	34.2	SAMN18131255
Glycyrrhiza inflata	D.X.Su 82 (WUK)	China, Xinjiang	127882	34.3	SAMN18131221
Glycyrrhiza lepidota	K.M.Meyer et al.744 (MO)	U.S.A., South Dakota	127365	34.4	SAMN18131224
Glycyrrhiza pallidiflora	L.Duan 2016019 (IBSC)	China, Xinjiang	127450	34.2	SAMN18131222
Glycyrrhiza uralensis	Isherbay Sodombekov KPL-00211 (MO)	Kyrgyzstan, Issyk-kul	127869	34.3	SAMN18131223
Glycyrrhizopsis flavescens	G.Samuelsson s.n. (MO)	Turkey, Hatay	126430	34.5	SAMN18131219
Hedysarum petrovii	Z.Y.Chang et al. 2016050 (WUK)	China, Inner Mongolia	122542	34.6	SAMN15406229
Kanburia chlorantha	Phutthai & Sirichamorn 2014-1 (BKF)	Thailand, Kanchanaburi	131410	34	SAMN18131317
Kanburia tenasserimensis	Y.Sirichamorn 2015-13 (BKF)	Thailand, Ratchaburi	131058	34	SAMN18131318
Lotus japonicus	-	-	-	-	AP002983**
Nanhaia speciosa	L.Duan 2019002 (IBSC)	China, Guangdong	133155	34.1	SAMN18131291
Oxytropis racemosa	Z.Y.Chang 2016097 (WUK)	China, inner Mongolia	122310	34.2	SAMN15406222
Padbruggea dasyphylla	J.Sinclair 10712 (US)	Malaysia, Sri Pantai	132011	34.2	SAMN18131234
Padbruggea filipes	L.Duan 2017005 (IBSC)	China, Yunnan	132471	34.2	SAMN18131306
Parochetus communis	Z.Y.Chang 2011140 (WUK)	China, Xizang	123023	34.2	SAMN18131295
Pisum sativum	L.Duan 2018013 (IBSC)	China, Guangdong	122421	34.8	SAMN18131276
Robinia pseudoacacia	L.Duan 2018003 (IBSC)	China, Shaanxi	155531	35.9	SAMN15406217
Sarcodum scandens	P.K.Loc 11552 (IBSC)	Vietnam, Quang Binh	132601	34.1	SAMN18131230
Sesbania cannabina	L.Duan 2018009 (IBSC)	China, Guangdong	156702	35.4	SAMN15406218
Sigmoidala kityana	Y.Sirichamorn 2019-3 (BKF)	Thailand, Nakhon Prathom	133288	33.9	SAMN18131319
Swainsona burkei	C.Chinppendale 1147 (US)	Australia, Alice Spring	122880	33.9	SAMN18131315
Trifolium repens	L.Duan 2018002 (IBSC)	China, Shaanxi	132328	34.3	SAMN18131257
Vicia faba	L.Duan 2018010 (IBSC)	China, Guangdong	123805	34.6	SAMN18131270
Villosocallerya bonatiana	XiaQ013 (IBSC)	China, Yunnan	133187	33.9	SAMN18131238
Whitfordiodendron nieuwenhuisii	E.A.Leche 206 (K)	*	133532	33.8	SAMN18131251
Wisteria brachybotrys	M.W.Chase 22664 (K)	Japan, Niigata	131197	34.3	SAMN18131252
Wisteria floribunda	M.W.Chase 22080 (K)	Japan, Niigata	130947	34.3	SAMN18131253
Wisteria frutescens	AA#623-91*B (A)	U.S.A., Massachusetts	130160	34.2	SAMN18131290
Wisteria sinensis	CSH15169 (CSH)	China, Fujian	130927	34.3	SAMN15406216
Wisteriopsis championii	XiaQ081 (IBSC)	China, Yunnan	132659	34.2	SAMN18131247
Wisteriopsis eurybotrya	XiaQ087 (IBSC)	China, Guangdong	132697	34.2	SAMN18131248
Wisteriopsis japonica	M.Togasi NSM1 (NY)	Japan, Kawabi	132676	34.2	SAMN18131309
Wisteriopsis reticulata	L.Duan 2017007 (IBSC)	China, Yunnan	132652	34.2	SAMN18131237
*The collecting locatily of Whitfordiodendron nieuwenhuisii is not labelled on the corresponding voucher specimen.
**The cp genome is downloaded from GenBank.
