# Supplementary material for: Proposal to recognise the tribes Adinobotryeae and Glycyrrhizeae (Leguminosae subfamily Papilionoideae) based on chloroplast phylogenomic evidence
Source: PhytoKeys. 2021 Sep 2;181:65–77. doi: 10.3897/phytokeys.181.71259 (PMC8429408; doi:10.3897/phytokeys.181.71259)
Supplement: Supplementary material 2 — Chloroplast protein coding sequences (cpCDSs) and their corresponding substitution models generated from PartitionFinder 2 [file phytokeys-181-065-s002.xlsx]

## Sheet: Sheet1
Table S2. Chloroplast protein coding sequences (cp CDSs) and their corresponding substitution models generated from PartitionFinder 2.
cp CDS	Substitution model
accD	GTR+I+G
atpA	GTR+I+G
atpB	GTR+I+G
atpE	GTR+I+G
atpF	GTR+I+G
atpH	GTR+I+G
atpI	GTR+I+G
ccsA	GTR+I+G
cemA	GTR+I+G
clpP	GTR+I+G
matK	GTR+I+G
ndhA	GTR+I+G
ndhB	GTR+I+G
ndhC	GTR+I+G
ndhD	GTR+I+G
ndhE	GTR+I+G
ndhF	GTR+I+G
ndhG	GTR+I+G
ndhH	GTR+I+G
ndhI	GTR+I+G
ndhJ	GTR+I+G
ndhK	GTR+I+G
petA	GTR+I+G
petB	GTR+I+G
petD	GTR+I+G
petG	GTR+I+G
petL	GTR+I+G
petN	GTR+I+G
psaA	GTR+I+G
psaB	GTR+I+G
psaC	GTR+I+G
psaI	GTR+I+G
psaJ	GTR+I+G
psbA	GTR+I+G
psbB	GTR+I+G
psbC	GTR+I+G
psbD	GTR+I+G
psbE	GTR+I+G
psbF	GTR+I+G
psbH	GTR+I+G
psbI	GTR+I+G
psbJ	GTR+I+G
psbK	GTR+I+G
psbL	GTR+I+G
psbM	GTR+I+G
psbN	GTR+I+G
psbT	GTR+I+G
psbZ	GTR+I+G
rbcL	GTR+I+G
rpl14	GTR+I+G
rpl16	GTR+I+G
rpl2	GTR+I+G
rpl20	GTR+I+G
rpl23	GTR+I+G
rpl32	GTR+I+G
rpl33	GTR+I+G
rpl36	GTR+I+G
rpoA	GTR+I+G
rpoB	GTR+I+G
rpoC1	GTR+I+G
rpoC2	GTR+I+G
rps2	GTR+I+G
rps3	GTR+I+G
rps4	GTR+I+G
rps7	GTR+G
rps8	GTR+I+G
rps11	GTR+I+G
rps14	GTR+I+G
rps15	GTR+G
rps18	GTR+I+G
rps19	GTR+I+G
ycf1	GTR+I+G
ycf2	GTR+G
ycf3	GTR+I+G
ycf4	GTR+I+G
